# Supplementary material for: Real-Time High-Resolution MRI Endoscopy at up to 10 Frames per Second
Source: BME Front. 2021 Feb 17;2021:6185616. doi: 10.34133/2021/6185616 (PMC10521714; doi:10.34133/2021/6185616)
Supplement: Supplementary Materials — S1: preprocessing filter. S2: illustration of MRI endoscopy. S3: image comparison metrics. S4: MRI endoscopy videos. [file 6185616.f1.zip]

Archive with 12 entries (12 files):
- BMEF-D-20-00017.Supplement.R1.pdf
- SuppVideo1_Figure2_6fps.mp4
- SuppVideo10_Figure3_6fps_FilterComparison.mp4
- SuppVideo11_Figure4_10fps_FilterComparison.mp4
- SuppVideo2_Figure2_10fps.mp4
- SuppVideo3_Figure2_FullySampled.mp4
- SuppVideo4_Figure3_6fps.mp4
- SuppVideo5_Figure3_10fps.mp4
- SuppVideo6_Figure3_FullySampled.mp4
- SuppVideo7_Figure4_6fps.mp4
- SuppVideo8_Figure4_10fps.mp4
- SuppVideo9_Figure4_FullySampled.mp4
